# Supplementary material for: Eye Muscle MRI in Myasthenia Gravis and Other Neuromuscular Disorders
Source: J Neuromuscul Dis. 2023 Sep 8;10(5):869–83. doi: 10.3233/JND-230023 (PMC10578256; doi:10.3233/JND-230023)
Supplement: Supplementary Table 1 [file jnd-10-jnd230023-s001.xlsx]

## Sheet: Sheet1
Subject ID	Side	Sex	QMG	mgADL	MG disease duration	Group	Disease	LR fatfraction	MR fatfraction	IR fatfraction	SR fatfraction	LR volume (mm3)	MR volume (mm3)	IR volume (mm3)	SR volume (mm3)	LR T2water (ms)	MR T2water (ms)	IR T2water (ms)	SR T2water (ms)	LR B1 (MSE)	MR B1 (MSE)	IR B1 (MSE)	SR B1 (MSE)	Sum score duction limitations (degrees)	Sum score Hess inner field (degrees)	Sum score Hess outer field (degrees)
48	Left	Female				CPEO	CPEO	0.14939	0.1479	0.15186	0.14688	466.278	383.17	313.63	422.838	30.2011	32.3179	32.225	21.4348	0.771055	0.787039	0.787039	0.615512	67	11	23
48	Right	Female				CPEO	CPEO	0.13509	0.15648	0.20483	0.14304	507.284	552.671	394.791	470.354	27.2254	26.6833	29.6109	25.1067	0.704015	0.718786	0.718786	0.667838	67	11	23
49	Left	Male				CPEO	CPEO	0.17839	0.19207	0.25716	0.22733	522.129	589.965	458.855	553.827	27.1136	32.1316	23	27.1333	0.849283	0.693151	0.693151	0.674902	149	17	12
49	Right	Male				CPEO	CPEO	0.19568	0.23746	0.1856	0.20592	565.082	516.106	397.164	465.243	24.767	28.1892	23.3793	26.0714	0.670442	0.748667	0.748667	0.585	149	17	12
51	Left	Female				CPEO	CPEO	0.29931	0.2615	0.30595	0.33875	419.796	364.127	338.635	428.131	27.877	32.6667	32.7571	20.9167	0.765665	0.685192	0.685192	0.590435	153	10	2
51	Right	Female				CPEO	CPEO	0.30665	0.24964	0.34314	0.29501	449.06	478.081	498.036	481.123	23.6268	31.198	28.7462	26.4242	0.673659	0.784507	0.784507	0.626829	153	10	2
55	Left	Male				CPEO	CPEO	0.1221	0.10339	0.2232	0.14544	775.345	642.592	655.855	984.574	27.6631	26.5758	28.5042	24.463	0.784452	0.68563	0.68563	0.625104	25	70	51
55	Right	Male				CPEO	CPEO	0.09668	0.1141	0.18716	0.13569	754.964	699.112	478.932	632.858	26.5496	28.251	28.8703	20.2955	0.763986	0.684301	0.684301	0.596373	25	70	51
59	Left	Female				CPEO	CPEO	0.37314	0.28337	0.20515	0.3218	275.423	358.834	392.053	371.246	20.4719	25.0135	28.4715	22.2991	0.921582	0.729697	0.729697	0.766996	188	27	24
59	Right	Female				CPEO	CPEO	0.4235	0.26614	0.28709	0.35562	365.344	310.527	147.354	422.351	24.1429	22.3556	25.4478	28.6515	0.645749	0.754944	0.754944	0.624387	188	27	24
81	Left	Male				CPEO	CPEO	0.19417	0.22302	0.19387	0.19758	607.001	538.069	591.669	715.357	32.6387	28.8316	30.5449	29.44	0.878308	0.768264	0.768264	0.809649	142	1	0
81	Right	Male				CPEO	CPEO	0.24184	0.18522	0.1997	0.1867	663.764	531.559	522.311	680.374	33.446	27.442	29.964	23.6957	0.658171	0.769412	0.769412	0.659808	142	1	0
50	Left	Female				Graves	Graves	0.16417	0.12162	0.19035	0.19614	826.755	926.046	609.556	1629.36	26.6798	31.7222	31.0386	24.4318	0.934607	0.832398	0.832398	0.785697	0	6	34
50	Right	Female				Graves	Graves	0.13323	0.11809	0.15805	0.17279	1202.26	1051.8	884.979	2056.82	27.9812	33.0132	28.7175	29.1227	0.726366	0.843388	0.843388	0.747833	0	6	34
57	Left	Female				Graves	Graves	0.17829	0.16488	0.28203	0.16737	881.024	605.48	524.806	989.867	31.3534	22.0957	31.6475	17.0556	0.793276	0.719811	0.719811	0.735185	0	5	12
57	Right	Female				Graves	Graves	0.13497	0.12976	0.15046	0.15425	1015.72	730.019	501.747	1576.43	26.6088	25.3561	28.391	23.7143	0.816845	0.835333	0.835333	0.775663	0	5	12
66	Left	Male				Graves	Graves	0.17023	0.12153	0.13852	0.21767	558.024	417.302	331.152	992.605	26.3412	27.5448	28.1056	23.2467	0.906049	0.848103	0.848103	0.813266	37	64	60
66	Right	Male				Graves	Graves	0.16293	0.15708	0.1454	0.22767	804.974	977.516	1518.14	1217.04	26.3542	28.7879	26.3324	35.8547	0.78076	0.861034	0.861034	0.774463	37	64	60
68	Left	Female				Graves	Graves	0.14955	0.1303	0.15904	0.13909	769.809	660.297	807.834	987.737	33.092	32.5068	31.1701	28.1875	0.827032	0.705858	0.705858	0.634966	0	23	30
68	Right	Female				Graves	Graves	0.10328	0.11099	0.12642	0.12195	1065.07	746.081	629.025	895.626	29.7436	24.9466	26.701	32.3382	0.574248	0.655504	0.655504	0.530435	0	23	30
86	Left	Male				Graves	Graves	0.17254	0.18751	0.33957	0.27991	1016.94	855.41	1376.26	2053.78	21.1354	19.6411	22.1151	18.7603	0.949442	0.7794	0.7794	0.77605	0	4	5
86	Right	Male				Graves	Graves	0.22659	0.17938	0.29844	0.25881	1045.41	785.566	1387.76	1786.32	20.539	20.3945	22.4844	18.5217	0.646592	0.770481	0.770481	0.641459	0	4	5
1	Left	Male				Healthy control	Healthy control	0.12277	0.13216	0.19683	0.13546	698.565	359.139	461.046	982.566	29.2686	26.6908	29.2525	24.0133	0.82371	0.71018	0.71018	0.618532	0	2	4
1	Right	Male				Healthy control	Healthy control	0.10702	0.10818	0.14476	0.15404	800.107	468.711	472.97	821.279	30.162	27.7159	29.8517	28.1799	0.594884	0.688273	0.688273	0.633134	0	2	4
12	Left	Female				Healthy control	Healthy control	0.092413	0.091828	0.10576	0.091964	696.801	754.233	789.947	855.167	27.2881	25.3094	30.4375	21.6185	0.732755	0.690584	0.690584	0.669864	0	0	1
12	Right	Female				Healthy control	Healthy control	0.079772	0.1167	0.11488	0.10469	631.884	620.446	446.748	822.618	29.619	26.784	28.2591	25.438	0.522359	0.605809	0.605809	0.532241	0	0	1
15	Left	Male				Healthy control	Healthy control	0.17737	0.13898	0.23555	0.16429	597.449	503.086	341.982	823.895	25.4583	31.5843	28.7044	22.438	0.779681	0.743604	0.743604	0.630553	0	1	2
15	Right	Male				Healthy control	Healthy control	0.22083	0.13884	0.18933	0.15223	629.025	415.355	330.179	566.177	30.8276	29.7899	27.4652	25.3708	0.588201	0.694706	0.694706	0.579273	0	1	2
16	Left	Male				Healthy control	Healthy control	0.12534	0.13845	0.20853	0.1612	849.387	930.791	538.069	749.001	32.8909	30.4131	33.6766	29.985	0.852954	0.779292	0.779292	0.697027	0	3	3
16	Right	Male				Healthy control	Healthy control	0.1427	0.14872	0.18381	0.18878	836.915	726.916	444.315	984.27	28.089	29.6618	28.755	32.2963	0.645948	0.747789	0.747789	0.703436	0	3	3
17	Left	Female				Healthy control	Healthy control	0.15306	0.14708	0.22683	0.16742	561.066	572.018	369.36	679.522	26.9198	24.8827	28.8293	18.05	0.635769	0.597557	0.597557	0.54208	0	0	1
17	Right	Female				Healthy control	Healthy control	0.13825	0.16349	0.14375	0.15547	876.4	634.014	334.133	654.273	29.8107	27.4976	33.0721	29.6203	0.563116	0.597704	0.597704	0.541064	0	0	1
28	Left	Female				Healthy control	Healthy control	0.12678	0.12852	0.19759	0.12606	791.285	657.559	301.949	912.052	31.8326	24.6647	30.878	19.0467	0.918009	0.789648	0.789648	0.689231	0	3	3
28	Right	Female				Healthy control	Healthy control	0.15253	0.12592	0.19764	0.15589	722.658	604.506	359.808	1036.35	30.9724	22.3436	28.8088	23.0079	0.721014	0.686083	0.686083	0.61797	0	3	3
31	Left	Male				Healthy control	Healthy control	0.12449	0.12603	0.17587	0.1292	633.101	553.644	372.28	1015.72	27.596	28.2259	24.7403	23.7172	0.965573	0.862357	0.862357	0.781127	0	3	3
31	Right	Male				Healthy control	Healthy control	0.14437	0.12617	0.10396	0.14639	730.384	515.315	358.469	914.364	26.187	22.2521	24.2405	20.5722	0.79014	0.834599	0.834599	0.691345	0	3	3
33	Left	Female				Healthy control	Healthy control	0.15202	0.14018	0.19088	0.16074	639.246	715.296	607.244	822.557	25.5286	24.4357	28.0087	25.7462	0.827979	0.788877	0.788877	0.784626	0	0	5
33	Right	Female				Healthy control	Healthy control	0.15106	0.11988	0.098983	0.11725	743.343	671.734	572.079	744.012	26.9824	20.9676	30.0193	24.7124	0.791806	0.771769	0.771769	0.730423	0	0	5
39	Left	Male				Healthy control	Healthy control	0.11464	0.11579	0.16484	0.10555	788.547	849.813	829.067	1011.47	27.7944	29.6801	30.1552	25.5029	0.931689	0.855068	0.855068	0.760889	0	0	0
39	Right	Male				Healthy control	Healthy control	0.12987	0.12183	0.17401	0.15281	849.448	877.86	540.32	829.188	26.6226	29.3022	28.7565	27.3175	0.669721	0.866506	0.866506	0.72814	0	0	0
70	Left	Female				Healthy control	Healthy control	0.12315	0.10549	0.15784	0.13594	786.174	697.956	564.839	1048.94	27.4056	26.6667	25.3535	14.5	0.70424	0.628912	0.628912	0.685806	0	3	1
70	Right	Female				Healthy control	Healthy control	0.10409	0.12686	0.11468	0.13075	833.143	704.527	556.99	1062.45	24.5568	29.2642	26.8224	26.2984	0.545915	0.638652	0.638652	0.55719	0	3	1
74	Left	Female				Healthy control	Healthy control	0.12001	0.10211	0.20888	0.16106	639.489	556.564	450.155	1027.28	28.0453	30.994	30.7528	21.4826	0.977522	0.891658	0.891658	0.758015	0	3	3
74	Right	Female				Healthy control	Healthy control	0.14802	0.11729	0.1746	0.16191	727.525	498.219	393.27	1040.42	26.347	25.9734	27.5665	19.6892	0.718242	0.814654	0.814654	0.61276	0	3	3
80	Left	Female				Healthy control	Healthy control	0.11761	0.10244	0.12308	0.12828	782.95	721.927	520.851	977.273	31.3746	27.4766	31.2922	29.0039	0.909839	0.847229	0.847229	0.755789	0	0	0
80	Right	Female				Healthy control	Healthy control	0.10327	0.098786	0.088	0.11675	921.665	769.139	373.375	1034.4	31.0063	27.2771	28.2226	26.0337	0.696424	0.687424	0.687424	0.55962	0	0	0
83	Left	Female				Healthy control	Healthy control	0.12572	0.13709	0.20034	0.14024	527.665	578.467	545.005	830.527	24	28.5211	27.8856	24.3204	0.655265	0.6218	0.6218	0.571394	0	13	3
83	Right	Female				Healthy control	Healthy control	0.10343	0.11099	0.13737	0.11828	690.108	634.196	463.662	784.471	24.1684	24.8744	29.1553	22.7345	0.644739	0.700991	0.700991	0.590101	0	13	3
85	Left	Male				Healthy control	Healthy control	0.18666	0.13325	0.23824	0.19729	902.805	788.121	632.736	1064.09	29.0531	29.3268	30.3745	30.2115	0.952456	0.820621	0.820621	0.723851	0	3	5
85	Right	Male				Healthy control	Healthy control	0.17038	0.14037	0.25929	0.18658	810.45	715.722	556.625	1078.27	30.2684	26.2678	27.7627	30.0112	0.662098	0.782973	0.782973	0.615034	0	3	5
88	Left	Female				Healthy control	Healthy control	0.090675	0.088255	0.18242	0.12485	523.163	418.275	380.676	493.96	30.4847	28.1855	25.7362	21.5478	0.890233	0.818806	0.818806	0.742977	0	1	3
88	Right	Female				Healthy control	Healthy control	0.093727	0.08229	0.12895	0.097551	542.693	414.199	398.685	760.622	27.0183	23.8586	29.7171	23.0429	0.725776	0.701509	0.701509	0.592535	0	1	3
90	Left	Male				Healthy control	Healthy control	0.14273	0.13961	0.20569	0.12761	621.906	514.889	541.111	1005.69	24.4153	28.2258	28.0194	22.266	0.917221	0.837724	0.837724	0.763077	0	2	2
90	Right	Male				Healthy control	Healthy control	0.1007	0.10974	0.1346	0.16016	913.026	712.315	525.718	850.3	24.805	24.5303	26.3769	19.8642	0.654325	0.715728	0.715728	0.559625	0	2	2
2	Left	Male	5	5	2	Seronegative MG	Myasthenia gravis	0.11576	0.10942	0.13175	0.15285	592.521	452.163	362.485	753.564	29.8487	31.5412	33.3551	30.0256	0.852955	0.755676	0.755676	0.645	52	11	12
2	Right	Male	5	5	2	Seronegative MG	Myasthenia gravis	0.10236	0.099604	0.094223	0.11048	437.318	432.572	521.642	932.495	32.8889	34.4186	31.5695	36.2095	0.558081	0.664674	0.664674	0.599583	52	11	12
3	Left	Male	4	3	24	Chronic MG	Myasthenia gravis	0.13944	0.12949	0.21238	0.18518	1020.96	735.981	492.621	1109.54									5	2	2
3	Right	Male	4	3	24	Chronic MG	Myasthenia gravis	0.15577	0.15005	0.17331	0.16024	899.763	656.281	506.432	1172.81									5	2	2
4	Left	Male	2	2	27	Chronic MG	Myasthenia gravis	0.13414	0.1275	0.28603	0.12089	839.349	805.278	650.927	997.593	30.45	28.7045	28.9034	22.017	0.88083	0.737647	0.737647	0.689856	5	29	3
4	Right	Male	2	2	27	Chronic MG	Myasthenia gravis	0.1221	0.13084	0.15441	0.12508	1087.52	824.99	580.474	953.606	31.288	30.1133	27.4912	26.0691	0.555523	0.754608	0.754608	0.615696	5	29	3
5	Left	Female	7	7	74	Chronic MG	Myasthenia gravis	0.089754	0.10145	0.12163	0.10601	601.829	538.495	499.314	923.49	30.3077	26.9044	28.9249	24.6984	0.984777	0.844946	0.844946	0.796344	0	13	9
5	Right	Female	7	7	74	Chronic MG	Myasthenia gravis	0.10081	0.10998	0.11564	0.12852	633.284	525.171	593.433	689.804	29.6701	25.7619	29.3538	26.2174	0.644246	0.751967	0.751967	0.639014	0	13	9
6	Left	Male	7	6	2	Recent MG	Myasthenia gravis	0.1153	0.12634	0.19188	0.094576	789.338	705.866	478.324	733.365	28.6489	27.278	33.0763	26.9663	0.98534	0.849626	0.849626	0.752105	50	21	13
6	Right	Male	7	6	2	Recent MG	Myasthenia gravis	0.15005	0.13697	0.17575	0.14228	656.038	536.791	419.127	926.289	24.7285	29.1156	27.82	27.1973	0.710875	0.95	0.95	0.758022	50	21	13
7	Left	Male			25	Chronic MG	Myasthenia gravis	0.1265	0.14844	0.20661	0.1714	689.439	761.291	650.805	915.399	27.7688	25.0661	29.6116	21.1823	0.949556	0.791967	0.791967	0.757209	0	9	8
7	Right	Male			25	Chronic MG	Myasthenia gravis	0.16359	0.16475	0.20634	0.2735	646.425	616.735	552.306	691.507	32.3232	22.3068	26.8483	27.2368	0.557687	0.632308	0.632308	0.550909	0	9	8
9	Left	Male	10	4	61	Chronic MG	Myasthenia gravis	0.11908	0.12677	0.16669	0.18431	536.426	505.58	308.52	623.549	26.114	27.0104	26.186	20.3038	0.973431	0.948954	0.948954	0.825617	0	13	3
9	Right	Male	10	4	61	Chronic MG	Myasthenia gravis	0.13596	0.11453	0.13746	0.17612	542.997	573.478	365.527	912.174	24.1236	22.7972	23.6273	22.9493	0.624791	0.848185	0.848185	0.676977	0	13	3
10	Left	Female	14	7	13	Chronic MG	Myasthenia gravis	0.18278	0.16733	0.21313	0.26733	600.917	586.437	900.493	1501.71	31.8941	24.771	27.5825	27.8357	0.896218	0.733952	0.733952	0.747871	193	18	5
10	Right	Female	14	7	13	Chronic MG	Myasthenia gravis	0.23211	0.18926	0.23571	0.2154	633.831	702.398	635.413	1199.4	31.6478	22.0123	26.1593	34.592	0.559244	0.622276	0.622276	0.539158	193	18	5
11	Left	Male	3	0	120	Chronic MG	Myasthenia gravis	0.12237	0.12405	0.17805	0.13178	1105.46	907.429	717.729	1345.05	26.3517	23.9601	27.0717	23.5598	0.948131	0.788266	0.788266	0.823623	50	22	12
11	Right	Male	3	0	120	Chronic MG	Myasthenia gravis	0.13594	0.13269	0.21048	0.15005	1200.13	921.422	566.785	1172.57	25.6265	22.4611	24.7048	29.0498	0.583333	0.745068	0.745068	0.655825	50	22	12
13	Left	Female	14	9	3	Recent MG	Myasthenia gravis	0.088323	0.09322	0.12064	0.084454	791.042	654.699	631.58	838.923	29.7128	23.9064	27.9104	23.2867	0.858462	0.730283	0.730283	0.675526	5	4	11
13	Right	Female	14	9	3	Recent MG	Myasthenia gravis	0.10353	0.095943	0.10494	0.093726	615.883	653.969	482.461	834.846	30.9319	30.6067	27.4451	28.7143	0.574452	0.594154	0.594154	0.532523	5	4	11
14	Left	Male	12	10	43	Chronic MG	Myasthenia gravis	0.12607	0.12653	0.21473	0.14876	594.407	497.854	499.436	936.145	30.1925	29.2636	27.4987	26.757	0.965352	0.89821	0.89821	0.813966	4	20	6
14	Right	Male	12	10	43	Chronic MG	Myasthenia gravis	0.14447	0.13376	0.20209	0.19197	666.381	634.196	391.445	955.614	31.1026	32.7164	28.7629	20.0397	0.631711	0.762822	0.762822	0.60751	4	20	6
18	Left	Male	7	6	3	Recent MG	Myasthenia gravis	0.16929	0.14357	0.21959	0.25811	659.871	624.948	459.159	822.131	30.1681	30.6266	27.5978	27.9147	0.987711	0.851542	0.851542	0.909397	0	19	31
18	Right	Male	7	6	3	Recent MG	Myasthenia gravis	0.19806	0.13855	0.14895	0.24908	746.872	633.344	541.172	950.929	29.7159	24.8692	26.9298	23.8814	0.651929	0.773145	0.773145	0.625926	0	19	31
20	Left	Female	19	14	3	Recent MG	Myasthenia gravis	0.17646	0.1964	0.32958	0.16454	810.815	382.501	580.779	540.016									11	10	25
20	Right	Female	19	14	3	Recent MG	Myasthenia gravis	0.20442	0.23234	0.16339	0.15116	632.858	763.664	277.978	518.722									11	10	25
21	Left	Female	11		252	Chronic MG	Myasthenia gravis	0.15685	0.14276	0.2444	0.18763	784.593	528.943	616.674	696.253									0	5	4
21	Right	Female	11		252	Chronic MG	Myasthenia gravis	0.1413	0.12672	0.22219	0.1761	808.138	700.086	603.594	773.459									0	5	4
22	Left	Male	8	5	7	Recent MG	Myasthenia gravis	0.11345	0.1388	0.17329	0.15764	705.744	762.325	497.124	999.054	31.2011	26.9494	25.2839	25.5207	0.931105	0.848536	0.848536	0.788067	20	27	20
22	Right	Male	8	5	7	Recent MG	Myasthenia gravis	0.09897	0.1265	0.14463	0.14289	819.15	807.103	573.904	1071.03	26.0524	25.2783	27.0133	26.446	0.694297	0.77497	0.77497	0.640069	20	27	20
23	Left	Female	7	2	47	Seronegative MG	Myasthenia gravis	0.11315	0.12738	0.12753	0.1423	814.343	640.645	371.55	1128.89	29.4551	28.0376	30.4696	26.7	0.767586	0.735132	0.735132	0.67	0	0	5
23	Right	Female	7	2	47	Seronegative MG	Myasthenia gravis	0.12291	0.1282	0.1128	0.17434	796.335	555.713	299.211	1159.37	29.0299	28.245	27.422	24.6075	0.651768	0.731362	0.731362	0.609583	0	0	5
24	Left	Female	13	8	73	Chronic MG	Myasthenia gravis	0.12412	0.11592	0.16061	0.11511	933.772	1002.89	559.18	1117.81	26.1184	23.5526	26.1424	23.7769	0.881232	0.808238	0.808238	0.804207	27	5	0
24	Right	Female	13	8	73	Chronic MG	Myasthenia gravis	0.10777	0.10912	0.092333	0.1198	1189.85	1094.33	859.304	1130.59	26.6992	26.9491	25.795	23.2764	0.765489	0.831017	0.831017	0.727261	27	5	0
25	Left	Male	8	2	1	Seronegative MG	Myasthenia gravis	0.14388	0.17122	0.25083	0.19413	676.115	611.016	358.104	1604.66	26.0972	27.378	31.0691	23.3524	0.883473	0.787801	0.787801	0.695035	0	2	17
25	Right	Male	8	2	1	Seronegative MG	Myasthenia gravis	0.13625	0.16733	0.20581	0.2065	757.275	528.517	208.438	1235.84	30.3836	28.5238	29.4328	31.8936	0.633757	0.748521	0.748521	0.653077	0	2	17
26	Left	Female	12	5	50	Seronegative MG	Myasthenia gravis	0.10788	0.13001	0.14603	0.13526	668.023	528.7	270.495	686.458	28.7696	27.307	30.6011	26.7282	0.956443	0.922478	0.922478	0.871216	0	0	3
26	Right	Female	12	5	50	Seronegative MG	Myasthenia gravis	0.11003	0.11367	0.11524	0.10674	820.184	737.016	487.754	858.331	27.6087	30.1791	31.6281	24.0214	0.791322	0.845139	0.845139	0.721338	0	0	3
27	Left	Female	8	5	276	Chronic MG	Myasthenia gravis	0.12693	0.14154	0.16919	0.16202	627.808	555.408	546.708	1054.97	29.4656	27.0074	33.4686	24.9793	0.988858	0.89507	0.89507	0.886263	30	64	48
27	Right	Female	8	5	276	Chronic MG	Myasthenia gravis	0.13487	0.11901	0.12838	0.13494	804.244	708.725	578.71	1449.63	27.3725	23.908	32.0466	21.3537	0.773207	0.807838	0.807838	0.719725	30	64	48
29	Left	Female	31	16	13	Chronic MG	Myasthenia gravis	0.14839	0.17864	0.19894	0.13708	584.429	565.69	445.41	920.996	27.8969	24.562	29.1025	20.2063	0.896948	0.846505	0.846505	0.773553	0	9	6
29	Right	Female	31	16	13	Chronic MG	Myasthenia gravis	0.13511	0.1262	0.13709	0.13605	825.66	829.31	647.094	995.525	25.4642	25.2029	28.4901	20.1823	0.762829	0.837209	0.837209	0.713833	0	9	6
30	Left	Female	22	12	14	Chronic MG	Myasthenia gravis	0.15754	0.1402	0.18261	NaN	688.1	522.798	537.552	854.269	27.6322	21.7339	29.3947	31.6766	0.799683	0.645699	0.645699	0.671286	40	33	40
30	Right	Female	22	12	14	Chronic MG	Myasthenia gravis	0.17234	0.13621	NaN	NaN	812.822	652.387	498.565	196.268	27.8319	30.3933	24.3532	23.2317	0.70299	0.878741	0.878741	0.685837	40	33	40
34	Left	Male	18	10	3	Seronegative MG	Myasthenia gravis	0.10774	0.11407	0.18517	0.1151	958.291	761.473	648.25	1057.76	30.981	27.7054	31.8251	26.1316	0.894906	0.824841	0.824841	0.683629	10	39	66
34	Right	Male	18	10	3	Seronegative MG	Myasthenia gravis	0.088835	0.11719	0.094734	0.08872	930.73	720.346	515.619	1550.39	27.2574	24.5445	28.5394	29.967	0.720278	0.738349	0.738349	0.639441	10	39	66
35	Left	Male	0	2	4	Seronegative MG	Myasthenia gravis	0.11283	0.1829	0.14536	0.17204	632.736	484.347	409.453	990.779	23.0744	17	25.1388	31.5	0.748295	0.514286	0.514286	0.664545	0	22	18
35	Right	Male	0	2	4	Seronegative MG	Myasthenia gravis	0.11579	0.11612	0.090615	0.11717	805.278	621.359	476.012	1402.3	28.6645	23.08	27.8621	25.6452	0.549585	0.642083	0.642083	0.557005	0	22	18
36	Left	Male	13	7	6	Recent MG	Myasthenia gravis	0.16854	0.17213	0.21781	0.2372	578.71	482.583	502.234	919.171	30.8485	30.3533	27.2205	22.0261	0.977787	0.779362	0.779362	0.808293	15	3	5
36	Right	Male	13	7	6	Recent MG	Myasthenia gravis	0.17016	0.12686	0.18122	0.23984	724.118	768.774	541.598	887.412	27.9971	28.5044	30.6073	25.9742	0.809648	0.953603	0.953603	0.781905	15	3	5
38	Left	Female	17	7	26	Chronic MG	Myasthenia gravis	0.13465	0.15075	0.15372	0.12215	711.585	520.182	454.414	766.827	28.0078	29.0116	26.9273	28.8657	0.568276	0.538791	0.538791	0.577375	75	24	26
38	Right	Female	17	7	26	Chronic MG	Myasthenia gravis	0.12768	0.10705	0.12731	0.15144	736.712	666.259	486.903	738.233	25.4615	14	25.4836	21.2	0.540682	0.505965	0.505965	0.504848	75	24	26
41	Left	Male	0	0	54	Chronic MG	Myasthenia gravis	0.23035	0.18743	0.23709	0.23912	839.592	876.644	833.63	1093.48	30.2427	25.0939	27.0978	22.3618	0.933249	0.750502	0.750502	0.671912	0	8	9
41	Right	Male	0	0	54	Chronic MG	Myasthenia gravis	0.17474	0.17894	0.21675	0.21844	1015.85	783.923	685.058	1411.12	24.5753	29.1385	25.5979	23.8207	0.654795	0.782562	0.782562	0.729499	0	8	9
42	Left	Female	9	4	3	Recent MG	Myasthenia gravis	0.14014	0.13327	0.21999	0.19136	990.049	875.609	815.864	1269.24	32.9107	32.5639	28.0739	24.2117	0.966761	0.875353	0.875353	0.781671	27	9	6
42	Right	Female	9	4	3	Recent MG	Myasthenia gravis	0.17375	0.14015	0.24024	0.21585	892.158	707.508	598.605	1160.58	27.4093	34.9585	32.4608	26.471	0.80201	0.881029	0.881029	0.715769	27	9	6
43	Left	Female	10	5	6	Seronegative MG	Myasthenia gravis	0.12465	0.11599	0.16957	0.14714	600.126	605.48	478.689	904.387	24.2628	25.0421	29.7985	23.545	0.903125	0.760645	0.760645	0.790752	0	0	0
43	Right	Female	10	5	6	Seronegative MG	Myasthenia gravis	0.1341	0.13034	0.13168	0.13023	611.199	510.691	311.014	979.22	24.679	25.3911	30.4076	23.3581	0.67154	0.787234	0.787234	0.670297	0	0	0
44	Left	Male	4	2	228	Seronegative MG	Myasthenia gravis	0.10507	0.12077	0.19434	0.117	524.562	444.436	301.462	1145.86	20.9624	33.0643	26.2033	33.4944	0.827769	0.882535	0.882535	0.827258	0	7	10
44	Right	Male	4	2	228	Seronegative MG	Myasthenia gravis	0.10778	0.11447	0.14025	0.11789	603.837	506.189	299.029	974.839	23.845	25.9846	22.6787	21.3216	0.668127	0.808586	0.808586	0.62	0	7	10
45	Left	Male	6	2	34	Chronic MG	Myasthenia gravis	0.13012	0.11536	0.16068	0.13895	595.502	554.861	446.809	740.727	29.2355	26.7137	29.5061	21.6984	0.947591	0.845597	0.845597	0.849028	0	0	4
45	Right	Male	6	2	34	Chronic MG	Myasthenia gravis	0.13977	0.13719	0.18713	0.15435	644.661	575.303	434.884	762.447	29.4706	30.9766	26.9558	24.5044	0.70084	0.778311	0.778311	0.634508	0	0	4
46	Left	Male	7	1	3	Recent MG	Myasthenia gravis	0.11304	0.11395	0.182	0.15923	759.892	681.895	539.225	863.989	32.2907	24.4435	31.7451	23.0884	0.961039	0.887443	0.887443	0.885503	0	0	4
46	Right	Male	7	1	3	Recent MG	Myasthenia gravis	0.12929	0.16173	0.13908	0.1704	702.763	644.904	460.985	938.335	24.0137	29.5389	28.1504	28.6714	0.620065	0.800493	0.800493	0.679293	0	0	4
47	Left	Female	6	7	5	Seronegative MG	Myasthenia gravis	0.15761	0.17061	0.21983	0.14485	567.637	509.048	377.512	642.957	29.1602	29.2482	33.0678	26.3584	0.943515	0.875892	0.875892	0.817708	0	7	17
47	Right	Female	6	7	5	Seronegative MG	Myasthenia gravis	0.18423	0.18329	0.12799	0.15392	586.741	625.192	469.624	521.946	29.494	30.8987	31.2364	23.4587	0.832046	0.86978	0.86978	0.719527	0	7	17
54	Left	Male	2	1	4	Recent MG	Myasthenia gravis	0.21686	0.15105	0.26164	0.2478	1100.96	809.78	685.788	1776.65	31.8091	29.2446	27.5605	27.3023	0.875978	0.749577	0.749577	0.661032	0	6	2
54	Right	Male	2	1	4	Recent MG	Myasthenia gravis	0.16912	0.13358	0.24102	0.27303	1134.73	975.326	706.292	1518.69	30.2228	26.0763	26.2998	27.1899	0.609933	0.709189	0.709189	0.591533	0	6	2
58	Left	Male	13	10	2	Recent MG	Myasthenia gravis	0.12679	0.12432	0.20359	0.19461	834.542	674.472	593.251	874.21	31.8638	27.1402	31.6462	27.0076	0.859158	0.722428	0.722428	0.656596	0	45	41
58	Right	Male	13	10	2	Recent MG	Myasthenia gravis	0.11428	0.12106	0.21637	0.14098	803.879	872.628	514.889	1120.37	30.2491	32.1625	29.7618	27.2375	0.690479	0.826416	0.826416	0.653135	0	45	41
60	Left	Male	3	6	1	Recent MG	Myasthenia gravis	0.132	0.13799	0.14925	0.14872	653.847	574.451	570.74	979.646	27.1409	28.7702	32.4349	30.2206	0.893537	0.79944	0.79944	0.75119	0	15	14
60	Right	Male	3	6	1	Recent MG	Myasthenia gravis	0.11943	0.14127	0.12833	0.1454	746.811	670.457	592.825	888.872	23.6185	27.1573	29.4342	25.5517	0.656426	0.764206	0.764206	0.660344	0	15	14
61	Left	Female	17	5	3	Recent MG	Myasthenia gravis	0.094053	0.1119	0.10893	0.11459	740.91	541.963	471.997	960.846	28.5	29.2259	28.5206	22.1333	0.970355	0.965506	0.965506	0.845596	0	6	4
61	Right	Female	17	5	3	Recent MG	Myasthenia gravis	0.10664	0.08757	0.15997	0.11336	784.532	633.892	439.204	950.442	25.5407	18.255	24.0035	18.325	0.776509	0.750826	0.750826	0.67533	0	6	4
62	Left	Female	20	12	4	Recent MG	Myasthenia gravis	0.15263	0.15835	0.21509	0.16406	699.903	628.173	380.919	1079.61	28.7096	28.0979	28.9268	23.2	0.987095	0.919516	0.919516	0.825913	0	10	7
62	Right	Female	20	12	4	Recent MG	Myasthenia gravis	0.19065	0.16078	0.19374	0.19868	706.474	728.742	442.368	655.186	29.0929	27.1118	32.6786	32.75	0.838686	0.903202	0.903202	0.819051	0	10	7
63	Left	Female	3	6	5	Recent MG	Myasthenia gravis	0.16237	0.14765	0.27011	0.21274	607.852	528.882	414.99	946.062	24.3713	29.3867	28.2229	21.9375	0.847102	0.776724	0.776724	0.681687	0	7	12
63	Right	Female	3	6	5	Recent MG	Myasthenia gravis	0.12255	0.10834	0.16817	0.20275	652.022	641.801	447.052	921.665	31.0046	25.3935	28.2019	14.2857	0.662249	0.742222	0.742222	0.535327	0	7	12
64	Left	Male	7	3	3	Recent MG	Myasthenia gravis	0.16551	0.13437	0.14893	0.20959	954.154	556.382	380.737	1102.91	28.0667	29.4444	30.9758	28.5	0.830195	0.815172	0.815172	0.745705	0	7	17
64	Right	Male	7	3	3	Recent MG	Myasthenia gravis	0.15402	0.14789	0.17095	0.15496	717.912	600.552	477.777	986.399	28.5945	35.2702	35.0457	28.8122	0.715411	0.781924	0.781924	0.633385	0	7	17
65	Left	Male	3	3	10	Recent MG	Myasthenia gravis	0.1188	0.13078	0.15837	0.11905	724.483	647.946	744.682	1263.1	28.524	23.6589	27.9581	26.0282	0.973488	0.880127	0.880127	0.900229	37	34	40
65	Right	Male	3	3	10	Recent MG	Myasthenia gravis	0.12901	0.13417	0.13458	0.14904	703.432	729.35	694.854	1074.07	24.5373	24.4354	27.363	22.3535	0.725922	0.873173	0.873173	0.761415	37	34	40
67	Left	Male	19	6	2	Recent MG	Myasthenia gravis	0.14358	0.11662	0.13989	0.14867	583.212	588.688	328.049	738.658	30.2911	29.0912	28.4828	26.9673	0.990688	0.906535	0.906535	0.888098	0	3	22
67	Right	Male	19	6	2	Recent MG	Myasthenia gravis	0.13698	0.1259	0.11785	0.17256	717.729	662.852	429.53	767.922	28.5402	31.5195	33.2919	28.8511	0.750202	0.86888	0.86888	0.752188	0	3	22
69	Left	Male	3	2	22	Chronic MG	Myasthenia gravis	0.2389	0.22182	0.27746	0.27281	980.254	758.675	635.17	1713.44									0	2	7
69	Right	Male	3	2	22	Chronic MG	Myasthenia gravis	0.26822	0.21537	0.25509	0.33439	1020.29	905.603	701.424	1476.04									0	2	7
73	Left	Male	6	6	2	Seronegative MG	Myasthenia gravis	0.12243	0.12879	0.14521	0.13519	868.369	693.15	660.297	853.464	27.6243	31.5982	27.9351	25.7538	0.768585	0.706667	0.706667	0.56127	25	42	36
73	Right	Male	6	6	2	Seronegative MG	Myasthenia gravis	0.16344	0.15051	0.16471	0.17949	753.503	634.865	458.186	778.813	28.2715	23.678	26.2291	24.9122	0.649852	0.651182	0.651182	0.576266	25	42	36
75	Left	Female	3	3	2	Recent MG	Myasthenia gravis	0.12251	0.11595	0.1143	0.097814	715.296	570.132	385.178	553.036	29.5936	28.2466	25.494	28.6744	0.953156	0.795889	0.795889	0.843882	0	1	11
75	Right	Female	3	3	2	Recent MG	Myasthenia gravis	0.14126	0.12583	0.09935	0.091942	622.697	492.865	321.6	589.965	25.8585	28.6532	32.15	27.3459	0.673906	0.821053	0.821053	0.687545	0	1	11
76	Left	Male	5	5	6	Recent MG	Myasthenia gravis	0.12877	0.11883	0.13665	0.16175	735.373	730.141	595.684	942.777	31.4451	29.9016	29.8697	24.268	0.953472	0.840613	0.840613	0.82629	25	26	30
76	Right	Male	5	5	6	Recent MG	Myasthenia gravis	0.13957	0.11805	0.12967	0.13854	815.499	716.634	637.664	1251.36	29.4808	31.8563	29.2423	27.7622	0.696979	0.83877	0.83877	0.708205	25	26	30
77	Left	Female	13	4	3	Seronegative MG	Myasthenia gravis	0.13689	0.15436	0.16769	0.11901	439.812	426.549	211.48	711.037	33.7831	30	30.9169	26.4127	0.970495	0.910286	0.910286	0.909132	70	20	47
77	Right	Female	13	4	3	Seronegative MG	Myasthenia gravis	0.11565	0.15712	0.16489	0.11944	625.557	500.226	499.618	519.269	29.5431	30.088	30.8831	23.3333	0.783582	0.87234	0.87234	0.758519	70	20	47
84	Left	Female	6	4	263	Chronic MG	Myasthenia gravis	0.10897	0.12604	0.1602	0.11153	793.475	594.163	734.339	1028.26	29.2134	27.2647	29.3342	23.9189	0.807449	0.760615	0.760615	0.672908	0	21	7
84	Right	Female	6	4	263	Chronic MG	Myasthenia gravis	0.11576	0.098674	0.20482	0.1131	719.19	703.189	516.897	985.243	28.5514	27.9242	27.4241	27.8469	0.681	0.721949	0.721949	0.60354	0	21	7
32	Left	Female				OPMD	OPMD	0.20503	0.19962	0.19558	0.21535	471.814	408.966	270.19	395.886	26.9858	28.0957	32.4372	25.6689	0.908727	0.764279	0.764279	0.769135	122	2	28
32	Right	Female				OPMD	OPMD	0.21484	0.18594	0.22954	0.20608	403.552	549.507	301.523	406.655	25.3125	24.869	29.7003	27.6619	0.875039	0.905635	0.905635	0.861939	122	2	28
56	Left	Female				OPMD	OPMD	0.19617	0.15659	0.17269	0.15674	732.879	752.347	646.486	641.254	29.3773	26.355	24.9625	26.8859	0.945223	0.869968	0.869968	0.783185	0	3	3
56	Right	Female				OPMD	OPMD	0.15172	0.16357	0.13346	0.142	854.802	728.62	664.069	754.477	24.2048	28.241	27.9825	25.7025	0.761333	0.981698	0.981698	0.888651	0	3	3
71	Left	Male				OPMD	OPMD	0.19975	0.17842	0.18853	0.20423	749.366	652.692	712.68	872.811	32.0098	27.9972	33.2833	29.2667	0.970945	0.894973	0.894973	0.917583	17	2	9
71	Right	Male				OPMD	OPMD	0.20185	0.17482	0.19	0.26337	768.592	680.982	572.565	778.326	30.9909	27.0769	27.9206	27.6583	0.860301	0.833718	0.833718	0.822617	17	2	9
72	Left	Female				OPMD	OPMD	0.19424	0.1533	0.17981	0.22693	608.522	487.876	418.579	712.923	29.7842	27.9471	28.8841	26.0746	0.953056	0.862143	0.862143	0.875775	20	2	13
72	Right	Female				OPMD	OPMD	0.14117	0.13672	0.15753	0.24787	799.985	720.346	414.077	667.902	28.3535	24.443	31.9007	24.0698	0.725847	0.798969	0.798969	0.710264	20	2	13
82	Left	Female				OPMD	OPMD	0.14611	0.1488	0.2296	0.24392	634.379	558.937	740.119	749.305	36.4636	23.5355	29.1865	20.5303	0.923818	0.779204	0.779204	0.752973	28	4	4
82	Right	Female				OPMD	OPMD	0.16947	0.15282	0.26738	0.19793	620.507	580.109	490.796	863.624	26.6892	28.397	25.3495	29.2626	0.711867	0.787822	0.787822	0.622171	28	4	4
87	Left	Male				OPMD	OPMD	0.139	0.14372	0.18938	0.24034	862.59	665.468	731.053	1069.87	30.8237	25.1647	27.9549	28.1127	0.905803	0.794556	0.794556	0.79554	51	2	8
87	Right	Male				OPMD	OPMD	0.21209	0.16095	0.19981	0.28369	443.949	630.607	593.007	964.131	27.6279	24.4398	31.6913	25.1685	0.676818	0.773917	0.773917	0.665891	51	2	8
